# Supplementary material for: Enhanced Broad-Spectrum Efficacy of an L2-Based mRNA Vaccine Targeting HPV Types 6, 11, 16, 18, with Cross-Protection Against Multiple Additional High-Risk Types
Source: Vaccines (Basel). 2024 Oct 30;12(11):1239. doi: 10.3390/vaccines12111239 (PMC11598371; doi:10.3390/vaccines12111239)
Supplement: Supplementary file 1 [file vaccines-12-01239-s001.zip]

Archive with 1 entries (1 files):
- vaccines-3258308-supplementary.pdf
